# Supplementary material for: PubMLST for Antigen Allele Mining to Inform Development of Gonorrhea Protein-Based Vaccines
Source: Front Microbiol. 2018 Dec 7;9:2971. doi: 10.3389/fmicb.2018.02971 (PMC6292995; doi:10.3389/fmicb.2018.02971)
Supplement: Supplementary file 2 [file Table_2.XLSX]

## Sheet: Breakdown
Breakdown of NEISp0173 by species:
Selected options: Display values only.
NEISp0173	species
	Neisseria animalis	Neisseria animaloris	Neisseria bacilliformis	Neisseria bergeri	Neisseria canis	Neisseria cinerea	Neisseria dentiae	Neisseria elongata	Neisseria elongata subsp. elongata	Neisseria elongata subsp. glycolytica	Neisseria elongata subsp. nitroreducens	Neisseria flavescens	Neisseria gonorrhoeae	Neisseria lactamica	Neisseria meningitidis	Neisseria mucosa	Neisseria musculi	Neisseria oralis	Neisseria perflava	Neisseria polysaccharea	Neisseria shayeganii	Neisseria sicca	Neisseria sp.	Neisseria subflava	Neisseria wadsworthii	Neisseria weaveri	Neisseria zoodegmatis	Non-Neisseria sp.	Total
Total	1	1	4	2	2	27	2	1	1	1	1	2	5107	817	40921	28	8	10	4	31	1	2	54	55	1	2	1	11	47098
No value		1				7						2	1156	668	28363	5		6	4	10		2	53	19			1	10	30307
13													2666																2666
2															2285														2285
28															1928														1928
1															1291														1291
61															1067														1067
5															793														793
11															781														781
42															546														546
204															513														513
4															478														478
349													317																317
73													291																291
64															282														282
671															231														231
50															217														217
14															203														203
8															187														187
150															170														170
130													165																165
153															159														159
62															155														155
129													146																146
220													132																132
55															118														118
54															100														100
27														95	2					1									98
26															55														55
267															51														51
255															41														41
330															41														41
6															38														38
317															33														33
132													31																31
39															30														30
423															23														23
345															22														22
347													22																22
480														22															22
59															21														21
195															21														21
223															20														20
542													20																20
51															18														18
240															18														18
192															15														15
551													15																15
15															13														13
43															13														13
138															13														13
550													13																13
7															12														12
247															12														12
260															11														11
789															11														11
49															10														10
291															9														9
324															9														9
72													9																9
738													9																9
322															8														8
437															8														8
0													5		2													1	8
449																	8												8
185															7														7
265															7														7
402															7														7
346														6	1														7
351													7																7
32						7																							7
36																7													7
244															6														6
278															6														6
301															6														6
356															6														6
429															6														6
456															6														6
102														5	1														6
56															5														5
66															5														5
211															5														5
487															5														5
509															5														5
630															5														5
1190															5														5
546													5																5
555													5																5
568													5																5
574													5																5
34																								5					5
119																				5									5
199															4														4
216															4														4
249															4														4
254															4														4
266															4														4
277															4														4
279															4														4
321															4														4
335															4														4
358															4														4
370															4														4
461															4														4
543													4																4
753													4																4
1173													4																4
1208													4																4
1216													4																4
84																								4					4
117																								4					4
41															3														3
144															3														3
149															3														3
191															3														3
197															3														3
226															3														3
234															3														3
282															3														3
293															3														3
325															3														3
443															3														3
452															3														3
478															3														3
716															3														3
844															3														3
883															3														3
892															3														3
895															3														3
979															3														3
20															1					2									3
1196													3																3
1214													3																3
18																				3									3
104														3															3
3															2														2
17															2														2
21															2														2
23															2														2
33															2														2
141															2														2
154															2														2
188															2														2
190															2														2
194															2														2
196															2														2
201															2														2
207															2														2
209															2														2
236															2														2
241															2														2
246															2														2
272															2														2
275															2														2
284															2														2
316															2														2
318															2														2
363															2														2
451															2														2
454															2														2
506															2														2
518															2														2
519															2														2
538															2														2
635															2														2
640															2														2
660															2														2
740															2														2
787															2														2
803															2														2
832															2														2
833															2														2
840															2														2
875															2														2
899															2														2
901															2														2
915															2														2
933															2														2
938															2														2
980															2														2
1055															2														2
1111															2														2
1194															2														2
830						1									1														2
447													2																2
541													2																2
549													2																2
554													2																2
566													2																2
579													2																2
611													2																2
752													2																2
762													2																2
1199													2																2
1201													2																2
1207													2																2
1209													2																2
31														2															2
37																2													2
65																								2					2
70				2																									2
75						2																							2
78						2																							2
79						2																							2
81																				2									2
83																2													2
86																										2			2
88																								2					2
90																								2					2
93																2													2
94																2													2
95																2													2
97																								2					2
101														2															2
108														2															2
110																2													2
113																								2					2
115																								2					2
118																								2					2
120																								2					2
121																				2									2
122						2																							2
125					2																								2
172									1		1																		2
180							2																						2
731														2															2
989														2															2
1122																								2					2
12															1														1
16															1														1
22															1														1
24															1														1
29															1														1
30															1														1
38															1														1
40															1														1
44															1														1
45															1														1
47															1														1
53															1														1
133															1														1
137															1														1
139															1														1
142															1														1
143															1														1
162															1														1
205															1														1
217															1														1
218															1														1
219															1														1
222															1														1
225															1														1
235															1														1
238															1														1
242															1														1
243															1														1
245															1														1
252															1														1
258															1														1
262															1														1
264															1														1
269															1														1
274															1														1
286															1														1
292															1														1
294															1														1
295															1														1
306															1														1
309															1														1
314															1														1
320															1														1
328															1														1
331															1														1
332															1														1
333															1														1
334															1														1
337															1														1
339															1														1
340															1														1
344															1														1
357															1														1
361															1														1
364															1														1
375															1														1
378															1														1
380															1														1
382															1														1
384															1														1
386															1														1
392															1														1
433															1														1
434															1														1
436															1														1
442															1														1
457															1														1
459															1														1
460															1														1
501															1														1
502															1														1
505															1														1
508															1														1
520															1														1
616															1														1
626															1														1
632															1														1
636															1														1
637															1														1
641															1														1
642															1														1
646															1														1
651															1														1
652															1														1
654															1														1
655															1														1
657															1														1
661															1														1
662															1														1
663															1														1
664															1														1
669															1														1
682															1														1
687															1														1
690															1														1
691															1														1
694															1														1
695															1														1
698															1														1
700															1														1
701															1														1
704															1														1
705															1														1
708															1														1
709															1														1
712															1														1
714															1														1
715															1														1
722															1														1
727															1														1
728															1														1
743															1														1
765															1														1
766															1														1
768															1														1
775															1														1
776															1														1
778															1														1
784															1														1
798															1														1
801															1														1
802															1														1
804															1														1
817															1														1
827															1														1
829															1														1
839															1														1
848															1														1
850															1														1
860															1														1
861															1														1
862															1														1
863															1														1
864															1														1
866															1														1
868															1														1
870															1														1
871															1														1
872															1														1
876															1														1
877															1														1
878															1														1
879															1														1
893															1														1
897															1														1
898															1														1
900															1														1
903															1														1
905															1														1
908															1														1
931															1														1
932															1														1
945															1														1
948															1														1
950															1														1
972															1														1
976															1														1
977															1														1
978															1														1
981															1														1
1049															1														1
1058															1														1
1064															1														1
1087															1														1
1103															1														1
1110															1														1
1120															1														1
1142															1														1
1177															1														1
1180															1														1
1183															1														1
1184															1														1
1186															1														1
1187															1														1
1191															1														1
1192															1														1
1218															1														1
9													1																1
354													1																1
544													1																1
560													1																1
564													1																1
588													1																1
591													1																1
592													1																1
593													1																1
595													1																1
598													1																1
600													1																1
601													1																1
615													1																1
666													1																1
667													1																1
750													1																1
751													1																1
754													1																1
757													1																1
760													1																1
764													1																1
890													1																1
1157													1																1
1158													1																1
1200													1																1
1203													1																1
1205													1																1
1206													1																1
1213													1																1
1217													1																1
10														1															1
35																								1					1
68																1													1
69										1																			1
71																1													1
76																							1						1
80																		1											1
82			1																										1
85	1																												1
87			1																										1
91																		1											1
98														1															1
103														1															1
109														1															1
111																		1											1
112								1																					1
114																				1									1
123			1																										1
124			1																										1
161														1															1
166														1															1
175																								1					1
176																		1											1
178																									1				1
179																					1								1
336						1																							1
338						1																							1
465																								1					1
725																				1									1
730						1																							1
770																1													1
858																								1					1
940						1																							1
973																				1									1
974																				1									1
975																				1									1
1104																				1									1
1105														1															1
1123														1															1
1135																								1					1
1156																1													1
